# Supplementary material for: Rhinogobius mengyangensis: a new species of freshwater goby (Teleostei, Gobiidae) from Sichuan Province, southwestern China
Source: Zookeys. 2026 May 28;1280:333–47. doi: 10.3897/zookeys.1280.188225 (PMC13237567; doi:10.3897/zookeys.1280.188225)
Supplement: XML Treatment for Rhinogobius mengyangensis [file zookeys.1280.188225-treatment1.xml]

<!DOCTYPE tp:taxon-treatment
  PUBLIC "-//TaxonX//DTD Taxonomic Treatment Publishing DTD v0 20100105//EN" "tax-treatment-NSO.dtd">
<tp:taxon-treatment xmlns:tp="http://www.plazi.org/taxpub"><tp:treatment-meta><kwd-group><label>Taxon classification</label><kwd>
                <named-content content-type="kingdom">Animalia</named-content>
              </kwd><kwd>
                <named-content content-type="order">Perciformes</named-content>
              </kwd><kwd>
                <named-content content-type="family">Gobiidae</named-content>
              </kwd></kwd-group><mixed-citation publication-type="journal"><person-group><name><surname>Liu</surname><given-names>Xin</given-names></name><name><surname>Chen</surname><given-names>Zhong-Guang</given-names></name><name><surname>Shu</surname><given-names>Yi-Fan</given-names></name><name><surname>Huang</surname><given-names>Jun-Hao</given-names></name><name><surname>Liu</surname><given-names>Kai</given-names></name><name><surname>Yu</surname><given-names>Yi</given-names></name></person-group><article-title><italic><tp:taxon-name>
              <tp:taxon-name-part taxon-name-part-type="genus" reg="Rhinogobius">Rhinogobius</tp:taxon-name-part> <tp:taxon-name-part taxon-name-part-type="species" reg="mengyangensis">mengyangensis</tp:taxon-name-part></tp:taxon-name></italic>: a new species of freshwater goby (<tp:taxon-name><tp:taxon-name-part taxon-name-part-type="class" reg="Teleostei">Teleostei</tp:taxon-name-part></tp:taxon-name>, <tp:taxon-name><tp:taxon-name-part taxon-name-part-type="family" reg="Gobiidae">Gobiidae</tp:taxon-name-part></tp:taxon-name>) from Sichuan Province, southwestern China</article-title><source>Zookeys</source><day>28</day><month>05</month><year>2026</year><volume>1280</volume><fpage>333</fpage><lpage>347</lpage><pub-id pub-id-type="doi">10.3897/zookeys.1280.188225</pub-id></mixed-citation></tp:treatment-meta><tp:nomenclature><tp:taxon-name><object-id xmlns:xlink="http://www.w3.org/1999/xlink" content-type="arpha" xlink:type="simple">E81ECBBC-BBB8-5648-B8A4-BC629D466CF0</object-id>
              <tp:taxon-name-part taxon-name-part-type="genus" reg="Rhinogobius">Rhinogobius</tp:taxon-name-part>
              <tp:taxon-name-part taxon-name-part-type="species" reg="mengyangensis">mengyangensis</tp:taxon-name-part>
              <object-id xmlns:xlink="http://www.w3.org/1999/xlink" content-type="zoobank" xlink:type="simple">https://zoobank.org/E41FC719-3FEE-403F-BDCE-BACDF51251A9</object-id>
            </tp:taxon-name><tp:taxon-status xmlns:xlink="http://www.w3.org/1999/xlink" xlink:type="simple">sp. nov.</tp:taxon-status><xref ref-type="fig" rid="F1">Figs 1</xref><xref ref-type="fig" rid="F2">, 2</xref><xref ref-type="fig" rid="F3">, 3</xref><xref ref-type="fig" rid="F4">, 4</xref><xref ref-type="fig" rid="F5">, 5</xref><xref ref-type="fig" rid="F6">, 6</xref><xref ref-type="table" rid="T1">; Tables 1</xref><xref ref-type="table" rid="T2">, 2</xref></tp:nomenclature><tp:treatment-sec sec-type="Holotype" id="SECID0ERKAG"><title>Holotype.</title><p>• <named-content xmlns:xlink="http://www.w3.org/1999/xlink" content-type="dwc:institutional_code" xlink:title="Institute of Hydrobiology, Chinese Academy of Sciences" xlink:href="https://scientific-collections.gbif.org/institution/93494017-f496-4945-a1eb-83dbfbb3dcf9" xlink:type="simple">IHB</named-content> 0202506006, male, 53.1 mm (Fig. <xref ref-type="fig" rid="F2">2</xref>); Mengyang River [濛阳河], Mengyang Town [濛阳镇], Pengzhou City [彭州市], Chengdu City [成都市], Sichuan Province, China, <named-content xmlns:xlink="http://www.w3.org/1999/xlink" content-type="dwc:verbatimCoordinates" xlink:type="simple"><named-content content-type="geo-json" specific-use="{&#34;type&#34;:&#34;Point&#34;,&#34;coordinates&#34;:[104.127500,30.960278]}" id="NCID0EGLAG" xlink:type="simple">30°57'37"N, 104°07'39"E</named-content></named-content>, leg. Shuai Zhang, November 03, 2023.</p><fig id="F2" position="float" orientation="portrait"><object-id xmlns:xlink="http://www.w3.org/1999/xlink" content-type="doi" xlink:type="simple">10.3897/zookeys.1280.188225.figure2</object-id><object-id xmlns:xlink="http://www.w3.org/1999/xlink" content-type="arpha" xlink:type="simple">EFC6C3E4-1594-5665-BB1A-79176F6FA24B</object-id><label>Figure 2.</label><caption><p><italic><tp:taxon-name>
                      <tp:taxon-name-part taxon-name-part-type="genus" reg="Rhinogobius">Rhinogobius</tp:taxon-name-part> <tp:taxon-name-part taxon-name-part-type="species" reg="mengyangensis">mengyangensis</tp:taxon-name-part></tp:taxon-name></italic> sp. nov. <bold>A–C</bold>. Holotype, <named-content xmlns:xlink="http://www.w3.org/1999/xlink" content-type="dwc:institutional_code" xlink:title="Institute of Hydrobiology, Chinese Academy of Sciences" xlink:href="https://scientific-collections.gbif.org/institution/93494017-f496-4945-a1eb-83dbfbb3dcf9" xlink:type="simple">IHB</named-content> 0202506006; <bold>D–F</bold>. Paratype, <named-content xmlns:xlink="http://www.w3.org/1999/xlink" content-type="dwc:institutional_code" xlink:title="Institute of Hydrobiology, Chinese Academy of Sciences" xlink:href="https://scientific-collections.gbif.org/institution/93494017-f496-4945-a1eb-83dbfbb3dcf9" xlink:type="simple">IHB</named-content> 0202506007.</p></caption><graphic xmlns:xlink="http://www.w3.org/1999/xlink" xlink:href="zookeys-1280-333_article-188225__-g002.jpg" id="oo_1661303.jpg" position="float" orientation="portrait" xlink:type="simple"><uri content-type="original_file" xlink:type="simple">https://binary.pensoft.net/fig/1661303</uri></graphic></fig></tp:treatment-sec><tp:treatment-sec sec-type="Paratypes (n = 14)" id="SECID0EVMAG"><title>Paratypes (<italic>n</italic> = 14).</title><p>• <named-content xmlns:xlink="http://www.w3.org/1999/xlink" content-type="dwc:institutional_code" xlink:title="Institute of Hydrobiology, Chinese Academy of Sciences" xlink:href="https://scientific-collections.gbif.org/institution/93494017-f496-4945-a1eb-83dbfbb3dcf9" xlink:type="simple">IHB</named-content> 0202506007, female, 49.5 mm (Fig. <xref ref-type="fig" rid="F2">2</xref>), other information same as holotype; • <named-content xmlns:xlink="http://www.w3.org/1999/xlink" content-type="dwc:institutional_code" xlink:title="Institute of Hydrobiology, Chinese Academy of Sciences" xlink:href="https://scientific-collections.gbif.org/institution/93494017-f496-4945-a1eb-83dbfbb3dcf9" xlink:type="simple">IHB</named-content> 0202506008–09, male, 38.66–54.92 mm, Mingshanhe River [名山河], Mingshan District [名山区], Yaan City [雅安市], Sichuan Province, China, <named-content xmlns:xlink="http://www.w3.org/1999/xlink" content-type="dwc:verbatimCoordinates" xlink:type="simple"><named-content content-type="geo-json" specific-use="{&#34;type&#34;:&#34;Point&#34;,&#34;coordinates&#34;:[103.109444,30.070000]}" id="NCID0EVNAG" xlink:type="simple">30°04'12"N, 103°06'34"E</named-content></named-content>, leg. Shuai Zhang, August 25, 2023; • <named-content xmlns:xlink="http://www.w3.org/1999/xlink" content-type="dwc:institutional_code" xlink:title="Institute of Hydrobiology, Chinese Academy of Sciences" xlink:href="https://scientific-collections.gbif.org/institution/93494017-f496-4945-a1eb-83dbfbb3dcf9" xlink:type="simple">IHB</named-content> 0202506010–12, female, 37.94–40.10 mm, Mingshanhe River [名山河], Mingshan District [名山区], Yaan City [雅安市], Sichuan Province, China, <named-content xmlns:xlink="http://www.w3.org/1999/xlink" content-type="dwc:verbatimCoordinates" xlink:type="simple"><named-content content-type="geo-json" specific-use="{&#34;type&#34;:&#34;Point&#34;,&#34;coordinates&#34;:[103.109444,30.070000]}" id="NCID0EFOAG" xlink:type="simple">30°04'12"N, 103°06'34"E</named-content></named-content>, leg. Shuai Zhang, August 25, 2023; • SCSCS20250601–03, male, 46.90–59.32 mm, Baituhe River [百土河], Pengzhou City [彭州市], Chengdu City [成都市], Sichuan Province, China, <named-content xmlns:xlink="http://www.w3.org/1999/xlink" content-type="dwc:verbatimCoordinates" xlink:type="simple"><named-content content-type="geo-json" specific-use="{&#34;type&#34;:&#34;Point&#34;,&#34;coordinates&#34;:[104.090556,30.955833]}" id="NCID0ENOAG" xlink:type="simple">30°57'21"N, 104°05'26"E</named-content></named-content>, leg. Shuai Zhang, July 30, 2023; • SCSCS20250604–05, male, 43.80–46.70 mm, Aihe River [矮河], Dayi County [大邑县], Chengdu City [成都市], Sichuan Province, China, <named-content xmlns:xlink="http://www.w3.org/1999/xlink" content-type="dwc:verbatimCoordinates" xlink:type="simple"><named-content content-type="geo-json" specific-use="{&#34;type&#34;:&#34;Point&#34;,&#34;coordinates&#34;:[103.564444,30.644722]}" id="NCID0EVOAG" xlink:type="simple">30°38'41"N, 103°33'52"E</named-content></named-content>, leg. Shuai Zhang, August 12, 2024; • SCSCS20250606–07, female, 47.4–51.2 mm, Aihe River [矮河], Dayi County [大邑县], Chengdu City [成都市], Sichuan Province, China, <named-content xmlns:xlink="http://www.w3.org/1999/xlink" content-type="dwc:verbatimCoordinates" xlink:type="simple"><named-content content-type="geo-json" specific-use="{&#34;type&#34;:&#34;Point&#34;,&#34;coordinates&#34;:[103.564444,30.644722]}" id="NCID0E4OAG" xlink:type="simple">30°38'41"N, 103°33'52"E</named-content></named-content>, leg. Shuai Zhang, August 12, 2024; • SCSCS20250608, male, 43.40 mm, Chuanxihe River [川溪河], Huatou County [华头镇], Jiajiang County [夹江县], Leshan City [乐山市], Sichuan Province, China, <named-content xmlns:xlink="http://www.w3.org/1999/xlink" content-type="dwc:verbatimCoordinates" xlink:type="simple"><named-content content-type="geo-json" specific-use="{&#34;type&#34;:&#34;Point&#34;,&#34;coordinates&#34;:[103.399444,29.733889]}" id="NCID0EFPAG" xlink:type="simple">29°44'02"N, 103°23'58"E</named-content></named-content>, leg. Shuai Zhang and Wang Song, August 12, 2024.</p></tp:treatment-sec><tp:treatment-sec sec-type="Non-types" id="SECID0EKPAG"><title>Non-types.</title><p>• <abbrev xmlns:xlink="http://www.w3.org/1999/xlink" content-type="institution" xlink:title="Museum of Aquatic Organisms, Sichuan Academy of Forestry Sciences (Chengdu, Sichuan, China)" id="ABBRID0EQPAG" xlink:type="simple">SAFS</abbrev> 230001, Mengyang River [濛阳河], Mengyang Town [濛阳镇], Pengzhou City [彭州市], Chengdu City [成都市], Sichuan Province, China, <named-content xmlns:xlink="http://www.w3.org/1999/xlink" content-type="dwc:verbatimCoordinates" xlink:type="simple"><named-content content-type="geo-json" specific-use="{&#34;type&#34;:&#34;Point&#34;,&#34;coordinates&#34;:[104.127500,30.960278]}" id="NCID0EYPAG" xlink:type="simple">30°57'37"N, 104°07'39"E</named-content></named-content>, leg. Shuai Zhang, November 3, 2023; • <abbrev xmlns:xlink="http://www.w3.org/1999/xlink" content-type="institution" xlink:title="Museum of Aquatic Organisms, Sichuan Academy of Forestry Sciences (Chengdu, Sichuan, China)" id="ABBRID0E4PAG" xlink:type="simple">SAFS</abbrev> 230002–03, Baituhe River [百土河], Pengzhou City [彭州市], Chengdu City [成都市], Sichuan Province, China, <named-content xmlns:xlink="http://www.w3.org/1999/xlink" content-type="dwc:verbatimCoordinates" xlink:type="simple"><named-content content-type="geo-json" specific-use="{&#34;type&#34;:&#34;Point&#34;,&#34;coordinates&#34;:[104.090556,30.955833]}" id="NCID0EFQAG" xlink:type="simple">30°57'21"N, 104°05'26"E</named-content></named-content>, leg. Shuai Zhang, July 30, 2023; • <abbrev xmlns:xlink="http://www.w3.org/1999/xlink" content-type="institution" xlink:title="Museum of Aquatic Organisms, Sichuan Academy of Forestry Sciences (Chengdu, Sichuan, China)" id="ABBRID0EKQAG" xlink:type="simple">SAFS</abbrev> 230004–05, Chuanxihe River [川溪河], Huatou Twon [华头镇], Jiajiang County [夹江县], Leshan City [乐山市], Sichuan Province, China, <named-content xmlns:xlink="http://www.w3.org/1999/xlink" content-type="dwc:verbatimCoordinates" xlink:type="simple"><named-content content-type="geo-json" specific-use="{&#34;type&#34;:&#34;Point&#34;,&#34;coordinates&#34;:[103.399444,29.733889]}" id="NCID0ESQAG" xlink:type="simple">29°44'02"N, 103°23'58"E</named-content></named-content> leg. Shuai Zhang and Wang Song, August 12, 2024; • <abbrev xmlns:xlink="http://www.w3.org/1999/xlink" content-type="institution" xlink:title="Museum of Aquatic Organisms, Sichuan Academy of Forestry Sciences (Chengdu, Sichuan, China)" id="ABBRID0EXQAG" xlink:type="simple">SAFS</abbrev> 230006, Mingshanhe River [名山河], Mingshan District [名山区], Yaan City [雅安市], Sichuan Province, China, <named-content xmlns:xlink="http://www.w3.org/1999/xlink" content-type="dwc:verbatimCoordinates" xlink:type="simple"><named-content content-type="geo-json" specific-use="{&#34;type&#34;:&#34;Point&#34;,&#34;coordinates&#34;:[103.109444,30.070000]}" id="NCID0E6QAG" xlink:type="simple">30°04'12"N, ​103°06'34"E</named-content></named-content>, leg. Shuai Zhang, August 25, 2023; • <abbrev xmlns:xlink="http://www.w3.org/1999/xlink" content-type="institution" xlink:title="Museum of Aquatic Organisms, Sichuan Academy of Forestry Sciences (Chengdu, Sichuan, China)" id="ABBRID0EDRAG" xlink:type="simple">SAFS</abbrev> 230007, Aihe River [矮河], Dayi County [大邑县], Chengdu City [成都市], Sichuan Province, China, <named-content xmlns:xlink="http://www.w3.org/1999/xlink" content-type="dwc:verbatimCoordinates" xlink:type="simple"><named-content content-type="geo-json" specific-use="{&#34;type&#34;:&#34;Point&#34;,&#34;coordinates&#34;:[103.564444,30.644722]}" id="NCID0ELRAG" xlink:type="simple">30°38'41"​​N, 103°33'52"E</named-content></named-content>, leg. Shuai Zhang, August 12, 2024.</p></tp:treatment-sec><tp:treatment-sec sec-type="Diagnosis" id="SECID0EPRAG"><title>Diagnosis.</title><p><italic><tp:taxon-name>
                  <tp:taxon-name-part taxon-name-part-type="genus" reg="Rhinogobius">Rhinogobius</tp:taxon-name-part> <tp:taxon-name-part taxon-name-part-type="species" reg="mengyangensis">mengyangensis</tp:taxon-name-part></tp:taxon-name></italic> sp. nov. can be distinguished from all congeners except <italic><tp:taxon-name><tp:taxon-name-part taxon-name-part-type="genus" reg="Rhinogobius">R.</tp:taxon-name-part> <tp:taxon-name-part taxon-name-part-type="species" reg="szechuanensis">szechuanensis</tp:taxon-name-part></tp:taxon-name></italic> by the following combination of features: absence of sensory canals and sensory pores on head; cheeks and operculum without spots or stripes (Fig. <xref ref-type="fig" rid="F3">3</xref>). It can be distinguished from <italic><tp:taxon-name><tp:taxon-name-part taxon-name-part-type="genus" reg="Rhinogobius">R.</tp:taxon-name-part> <tp:taxon-name-part taxon-name-part-type="species" reg="szechuanensis">szechuanensis</tp:taxon-name-part></tp:taxon-name></italic> in having the second dorsal fin with 9–11 longitudinal rows of inverted V-shaped or dash-like brown markings (vs with blue spots, some coalescing into vertical bars), incomplete brownish edges on flank scales below second dorsal fin (vs with complete edges), and a bright-yellow branchiostegal membrane (vs white or blue) (Fig. <xref ref-type="fig" rid="F4">4</xref>).</p><fig id="F3" position="float" orientation="portrait"><object-id xmlns:xlink="http://www.w3.org/1999/xlink" content-type="doi" xlink:type="simple">10.3897/zookeys.1280.188225.figure3</object-id><object-id xmlns:xlink="http://www.w3.org/1999/xlink" content-type="arpha" xlink:type="simple">0A640E1C-74AD-59E5-8887-2DE3CF5F7C20</object-id><label>Figure 3.</label><caption><p><italic><tp:taxon-name>
                      <tp:taxon-name-part taxon-name-part-type="genus" reg="Rhinogobius">Rhinogobius</tp:taxon-name-part> <tp:taxon-name-part taxon-name-part-type="species" reg="mengyangensis">mengyangensis</tp:taxon-name-part></tp:taxon-name></italic> sp. nov. alive. <bold>A</bold>. Male, Tuojiang River basin (holotype, <named-content xmlns:xlink="http://www.w3.org/1999/xlink" content-type="dwc:institutional_code" xlink:title="Institute of Hydrobiology, Chinese Academy of Sciences" xlink:href="https://scientific-collections.gbif.org/institution/93494017-f496-4945-a1eb-83dbfbb3dcf9" xlink:type="simple">IHB</named-content> 0202506006); <bold>B</bold>. Female, Tuojiang River basin (Paratype, <named-content xmlns:xlink="http://www.w3.org/1999/xlink" content-type="dwc:institutional_code" xlink:title="Institute of Hydrobiology, Chinese Academy of Sciences" xlink:href="https://scientific-collections.gbif.org/institution/93494017-f496-4945-a1eb-83dbfbb3dcf9" xlink:type="simple">IHB</named-content> 0202506007); <bold>C</bold>. Male, Qingyijiang River basin; <bold>D</bold>. Female, Qingyijiang River basin.</p></caption><graphic xmlns:xlink="http://www.w3.org/1999/xlink" xlink:href="zookeys-1280-333_article-188225__-g003.jpg" id="oo_1661304.jpg" position="float" orientation="portrait" xlink:type="simple"><uri content-type="original_file" xlink:type="simple">https://binary.pensoft.net/fig/1661304</uri></graphic></fig><fig id="F4" position="float" orientation="portrait"><object-id xmlns:xlink="http://www.w3.org/1999/xlink" content-type="doi" xlink:type="simple">10.3897/zookeys.1280.188225.figure4</object-id><object-id xmlns:xlink="http://www.w3.org/1999/xlink" content-type="arpha" xlink:type="simple">AE698027-6844-5F03-887A-831F74A66DDF</object-id><label>Figure 4.</label><caption><p>Comparison of the coloration between <italic><tp:taxon-name><tp:taxon-name-part taxon-name-part-type="genus" reg="Rhinogobius">Rhinogobius</tp:taxon-name-part> <tp:taxon-name-part taxon-name-part-type="species" reg="szechuanensis">szechuanensis</tp:taxon-name-part></tp:taxon-name></italic> and <italic><tp:taxon-name><tp:taxon-name-part taxon-name-part-type="genus" reg="Rhinogobius">Rhinogobius</tp:taxon-name-part> <tp:taxon-name-part taxon-name-part-type="species" reg="mengyangensis">mengyangensis</tp:taxon-name-part></tp:taxon-name></italic> sp. nov. <bold>A</bold>. <italic><tp:taxon-name><tp:taxon-name-part taxon-name-part-type="genus" reg="Rhinogobius">Rhinogobius</tp:taxon-name-part> <tp:taxon-name-part taxon-name-part-type="species" reg="szechuanensis">szechuanensis</tp:taxon-name-part></tp:taxon-name></italic>; <bold>B</bold>. <italic><tp:taxon-name><tp:taxon-name-part taxon-name-part-type="genus" reg="Rhinogobius">Rhinogobius</tp:taxon-name-part> <tp:taxon-name-part taxon-name-part-type="species" reg="mengyangensis">mengyangensis</tp:taxon-name-part></tp:taxon-name></italic> sp. nov.</p></caption><graphic xmlns:xlink="http://www.w3.org/1999/xlink" xlink:href="zookeys-1280-333_article-188225__-g004.jpg" id="oo_1661305.jpg" position="float" orientation="portrait" xlink:type="simple"><uri content-type="original_file" xlink:type="simple">https://binary.pensoft.net/fig/1661305</uri></graphic></fig></tp:treatment-sec><tp:treatment-sec sec-type="Description" id="SECID0EHWAG"><title>Description.</title><p>Morphometric measurements and meristic counts are provided in Table <xref ref-type="table" rid="T2">2</xref>. see Figs <xref ref-type="fig" rid="F2">2</xref>, <xref ref-type="fig" rid="F3">3</xref>, and <xref ref-type="fig" rid="F5">5</xref> for lateral body.</p><table-wrap id="T2" position="float" orientation="portrait"><label>Table 2.</label><caption><p>Morphological and meristic measurements of <italic><tp:taxon-name><tp:taxon-name-part taxon-name-part-type="genus" reg="Rhinogobius">Rhinogobius</tp:taxon-name-part> <tp:taxon-name-part taxon-name-part-type="species" reg="mengyangensis">mengyangensis</tp:taxon-name-part></tp:taxon-name></italic> sp. nov.</p></caption><table><tbody><tr><td rowspan="1" colspan="1">Morphometrics characters</td><td rowspan="1" colspan="1">Holotype</td><td rowspan="1" colspan="2">Min–max (mean)</td></tr><tr><td rowspan="1" colspan="1">Sex</td><td rowspan="1" colspan="1">Male</td><td rowspan="1" colspan="1">Male (<italic>n</italic> = 9)</td><td rowspan="1" colspan="1">Female (<italic>n</italic> = 6)</td></tr><tr><td rowspan="1" colspan="1">Standard length (mm)</td><td rowspan="1" colspan="1">53.17</td><td rowspan="1" colspan="1">38.66–59.32 (48.44)</td><td rowspan="1" colspan="1">37.94–51.20 (43.98)</td></tr><tr><td rowspan="1" colspan="1">Head length (mm)</td><td rowspan="1" colspan="1">16.87</td><td rowspan="1" colspan="1">11.50–18.58 (15.02)</td><td rowspan="1" colspan="1">10.50–16.52 (13.23)</td></tr><tr><td rowspan="1" colspan="4">Percent standard length (%)</td></tr><tr><td rowspan="1" colspan="1">Head length</td><td rowspan="1" colspan="1">31.73</td><td rowspan="1" colspan="1">28.92–33.83 (30.92)</td><td rowspan="1" colspan="1">26.18–32.58 (30.01)</td></tr><tr><td rowspan="1" colspan="1">Predorsal length</td><td rowspan="1" colspan="1">40.42</td><td rowspan="1" colspan="1">38.80–43.18 (40.28)</td><td rowspan="1" colspan="1">38.15–42.61 (39.74)</td></tr><tr><td rowspan="1" colspan="1">Snout to second dorsal fin origin</td><td rowspan="1" colspan="1">58.89</td><td rowspan="1" colspan="1">55.82–60.42 (58.65)</td><td rowspan="1" colspan="1">57.61–63.65 (59.82)</td></tr><tr><td rowspan="1" colspan="1">Snout to anus</td><td rowspan="1" colspan="1">63.55</td><td rowspan="1" colspan="1">55.82–64.05 (60.75)</td><td rowspan="1" colspan="1">60.55–66.16 (62.71)</td></tr><tr><td rowspan="1" colspan="1">Prepelvic length</td><td rowspan="1" colspan="1">30.30</td><td rowspan="1" colspan="1">29.95–34.41 (31.15)</td><td rowspan="1" colspan="1">25.69–33.36 (30.42)</td></tr><tr><td rowspan="1" colspan="1">Caudal peduncle length</td><td rowspan="1" colspan="1">19.86</td><td rowspan="1" colspan="1">18.95–24.21 (21.53)</td><td rowspan="1" colspan="1">19.95–24.88 (21.81)</td></tr><tr><td rowspan="1" colspan="1">Caudal peduncle depth</td><td rowspan="1" colspan="1">13.11</td><td rowspan="1" colspan="1">10.92–13.11 (12.19)</td><td rowspan="1" colspan="1">11.60–13.05 (12.21)</td></tr><tr><td rowspan="1" colspan="1">First dorsal fin base</td><td rowspan="1" colspan="1">18.79</td><td rowspan="1" colspan="1">14.89–18.79 (16.47)</td><td rowspan="1" colspan="1">14.34–16.20 (15.36)</td></tr><tr><td rowspan="1" colspan="1">Second dorsal fin base</td><td rowspan="1" colspan="1">18.83</td><td rowspan="1" colspan="1">17.58–25.87 (20.61)</td><td rowspan="1" colspan="1">19.71–23.30 (20.38)</td></tr><tr><td rowspan="1" colspan="1">Anal fin base</td><td rowspan="1" colspan="1">14.90</td><td rowspan="1" colspan="1">10.28–17.04 (13.47)</td><td rowspan="1" colspan="1">12.68–18.70 (16.46)</td></tr><tr><td rowspan="1" colspan="1">Caudal fin length</td><td rowspan="1" colspan="1">21.12</td><td rowspan="1" colspan="1">20.55–24.85 (21.78)</td><td rowspan="1" colspan="1">20.19–23.63 (21.88)</td></tr><tr><td rowspan="1" colspan="1">Pectoral fin length</td><td rowspan="1" colspan="1">22.23</td><td rowspan="1" colspan="1">20.38–23.53 (21.97)</td><td rowspan="1" colspan="1">20.45–23.25 (22.18)</td></tr><tr><td rowspan="1" colspan="1">Pelvic fin length</td><td rowspan="1" colspan="1">14.99</td><td rowspan="1" colspan="1">11.00–16.50 (14.81)</td><td rowspan="1" colspan="1">12.92–16.52 (15.87)</td></tr><tr><td rowspan="1" colspan="1">Body depth of pelvic fin origin</td><td rowspan="1" colspan="1">16.02</td><td rowspan="1" colspan="1">14.49–19.52 (17.02)</td><td rowspan="1" colspan="1">13.34–21.81 (16.57)</td></tr><tr><td rowspan="1" colspan="1">Body depth of anal fin origin</td><td rowspan="1" colspan="1">15.82</td><td rowspan="1" colspan="1">14.43–18.76 (16.22)</td><td rowspan="1" colspan="1">13.34–19.51 (15.98)</td></tr><tr><td rowspan="1" colspan="1">Pelvic fin origin to anus</td><td rowspan="1" colspan="1">32.20</td><td rowspan="1" colspan="1">25.87–32.23 (28.29)</td><td rowspan="1" colspan="1">28.05–32.92 (31.53)</td></tr><tr><td rowspan="1" colspan="1">Head depth</td><td rowspan="1" colspan="1">18.11</td><td rowspan="1" colspan="1">14.02–18.71 (16.60)</td><td rowspan="1" colspan="1">12.91–17.93 (14.77)</td></tr><tr><td rowspan="1" colspan="4">Percent head length (%)</td></tr><tr><td rowspan="1" colspan="1">Snout length</td><td rowspan="1" colspan="1">25.31</td><td rowspan="1" colspan="1">19.01–25.31 (22.73)</td><td rowspan="1" colspan="1">19.42–26.67 (24.28)</td></tr><tr><td rowspan="1" colspan="1">Eye diameter</td><td rowspan="1" colspan="1">19.62</td><td rowspan="1" colspan="1">15.33–20.71 (18.77)</td><td rowspan="1" colspan="1">17.11–23.81 (21.69)</td></tr><tr><td rowspan="1" colspan="1">Cheek depth</td><td rowspan="1" colspan="1">26.32</td><td rowspan="1" colspan="1">16.90–31.88 (22.82)</td><td rowspan="1" colspan="1">16.67–25.93 (19.67)</td></tr><tr><td rowspan="1" colspan="1">Postorbital length</td><td rowspan="1" colspan="1">60.58</td><td rowspan="1" colspan="1">53.52–60.70 (56.62)</td><td rowspan="1" colspan="1">54.00–60.95 (57.79)</td></tr><tr><td rowspan="1" colspan="1">Lower jaw length</td><td rowspan="1" colspan="1">38.65</td><td rowspan="1" colspan="1">22.78–39.78 (30.93)</td><td rowspan="1" colspan="1">25.54–38.38 (28.68)</td></tr><tr><td rowspan="1" colspan="1">Interorbital width</td><td rowspan="1" colspan="1">20.98</td><td rowspan="1" colspan="1">9.57–22.28 (17.28)</td><td rowspan="1" colspan="1">8.25–22.48 (15.36)</td></tr><tr><td rowspan="1" colspan="1">Head width in maximum</td><td rowspan="1" colspan="1">78.30</td><td rowspan="1" colspan="1">63.38–78.91 (70.39)</td><td rowspan="1" colspan="1">57.93–71.43 (64.64)</td></tr><tr><td rowspan="1" colspan="4">Meristic counts</td></tr><tr><td rowspan="1" colspan="1">First dorsal fins</td><td rowspan="1" colspan="1">VI</td><td rowspan="1" colspan="1">VI (15)</td><td rowspan="1" colspan="1"/></tr><tr><td rowspan="1" colspan="1">Second dorsal fins</td><td rowspan="1" colspan="1">I, 9</td><td rowspan="1" colspan="1">I, 8 (2), I, 9 (11), I, 10 (2)</td><td rowspan="1" colspan="1"/></tr><tr><td rowspan="1" colspan="1">Anal fins</td><td rowspan="1" colspan="1">I, 8</td><td rowspan="1" colspan="1">I, 7 (10), I, 8 (3), I, 9 (2)</td><td rowspan="1" colspan="1"/></tr><tr><td rowspan="1" colspan="1">Pectoral fins</td><td rowspan="1" colspan="1">19</td><td rowspan="1" colspan="1">16 (5), 17 (2), 19, (1)20 (5), 21 (2)</td><td rowspan="1" colspan="1"/></tr><tr><td rowspan="1" colspan="1">Longitudinal scales</td><td rowspan="1" colspan="1">31</td><td rowspan="1" colspan="1">30 (1), 31 (2), 32 (4), 33 (4), 34 (2), 35 (2)</td><td rowspan="1" colspan="1"/></tr><tr><td rowspan="1" colspan="1">Transverse scales</td><td rowspan="1" colspan="1">10</td><td rowspan="1" colspan="1">9 (11), 10 (4)</td><td rowspan="1" colspan="1"/></tr><tr><td rowspan="1" colspan="1">Predorsal scales</td><td rowspan="1" colspan="1">6</td><td rowspan="1" colspan="1">5 (2), 6 (2), 8 (2)</td><td rowspan="1" colspan="1"/></tr><tr><td rowspan="1" colspan="1">Vertebrae</td><td rowspan="1" colspan="1">27</td><td rowspan="1" colspan="1"/><td rowspan="1" colspan="1"/></tr></tbody></table></table-wrap><fig id="F5" position="float" orientation="portrait"><object-id xmlns:xlink="http://www.w3.org/1999/xlink" content-type="doi" xlink:type="simple">10.3897/zookeys.1280.188225.figure5</object-id><object-id xmlns:xlink="http://www.w3.org/1999/xlink" content-type="arpha" xlink:type="simple">65C52273-EF57-53A6-B76A-DAA5A9207291</object-id><label>Figure 5.</label><caption><p>Sensory papillae of <italic><tp:taxon-name><tp:taxon-name-part taxon-name-part-type="genus" reg="Rhinogobius">Rhinogobius</tp:taxon-name-part> <tp:taxon-name-part taxon-name-part-type="species" reg="mengyangensis">mengyangensis</tp:taxon-name-part></tp:taxon-name></italic> sp. nov. (holotype, <named-content xmlns:xlink="http://www.w3.org/1999/xlink" content-type="dwc:institutional_code" xlink:title="Institute of Hydrobiology, Chinese Academy of Sciences" xlink:href="https://scientific-collections.gbif.org/institution/93494017-f496-4945-a1eb-83dbfbb3dcf9" xlink:type="simple">IHB</named-content> 0202506006). <bold>A</bold>. Dorsal view; <bold>B</bold>. Lateral view.</p></caption><graphic xmlns:xlink="http://www.w3.org/1999/xlink" xlink:href="zookeys-1280-333_article-188225__-g005.jpg" id="oo_1661306.jpg" position="float" orientation="portrait" xlink:type="simple"><uri content-type="original_file" xlink:type="simple">https://binary.pensoft.net/fig/1661306</uri></graphic></fig><p><bold><italic>Fins and Vertebrae</italic></bold>. First dorsal fin VI; 3rd and 4th rays longest, serrate during male breeding period. Second dorsal fin rays I/8–I/10 (mostly I/9). Anal fin rays I/7–I/8 (Table <xref ref-type="table" rid="T2">2</xref>); origin below 2nd–3rd branched ray of second dorsal fin (Table <xref ref-type="table" rid="T2">2</xref>). Pectoral fin rays 16–21 (Table <xref ref-type="table" rid="T2">2</xref>). Pelvic fin rays I/5, elliptical. Total vertebrae 27. <bold><italic>Scales</italic></bold>. Body covered with moderately large ctenoid scales; anterior trunk scales reduced. Almost whole head and pelvic base region naked. Longitudinal scale series counted 30–35 (Table <xref ref-type="table" rid="T2">2</xref>). Transverse scale series 9–10 (Table <xref ref-type="table" rid="T2">2</xref>). <bold><italic>Sensory papillae</italic></bold>. Sensory papillae illustrated in Figs <xref ref-type="fig" rid="F5">5A</xref> and <xref ref-type="fig" rid="F5">B</xref>. Row a obliquely uniserial, beneath orbit. Row d elongate, reaching vertical through posterior orbital margin. Rows a, c, and d converging at eye–upper jaw junction. Rows e and i with paired papillae. Row x1 postorbital supracheek. Opercular papillae ot, oi, and os present. Sensory papillae well developed. <bold><italic>Colouration in fresh</italic></bold>. Colouration shown in Fig. <xref ref-type="fig" rid="F3">3</xref>. Head and body yellowish brown, with irregular dark-brown spots. Branchiostegal membrane bright yellow. Base of lateral scales dark, forming a reticular pattern on body. Belly pale yellow. Males darker than females. Wide blackish stripe from eye to lower lip, faint in females. First dorsal fin transparent; spinous rays dark brown; distal area yellow; males with 3–4 black marks on anterior membranes, 1–2 longitudinal rows of brown spots; females with 4–5 longitudinal rows of brown spots. Second dorsal fin transparent, with 9–11 longitudinal rows of inverted V-shaped or dash-like brown markings; membrane edge yellow. Anal fin greyish yellow, with a narrow white margin. Caudal fin yellow, with 6–7 vertical rows of brown spots. Pectoral fin membrane light yellow. Pelvic fin yellow.</p></tp:treatment-sec><tp:treatment-sec sec-type="Etymology" id="SECID0EFJBG"><title>Etymology.</title><p>The species is named after its type locality, the Mengyang Town.</p></tp:treatment-sec><tp:treatment-sec sec-type="Vernacular name" id="SECID0EKJBG"><title>Vernacular name.</title><p>濛阳吻虾虎鱼 (méng yáng wěn xiā hǔ yú).</p></tp:treatment-sec><tp:treatment-sec sec-type="Distribution and habitat" id="SECID0EPJBG"><title>Distribution and habitat.</title><p>The new species is currently reported from the Tuojiang River and the Minjiang River, two tributaries of the Changjiang River (Fig. <xref ref-type="fig" rid="F6">6</xref>). It occurs in pebble-bottomed sections of cold, flowing rivers; in sympatry with <italic><tp:taxon-name><tp:taxon-name-part taxon-name-part-type="genus" reg="Acheilognathus">Acheilognathus</tp:taxon-name-part> <tp:taxon-name-part taxon-name-part-type="species" reg="mengyangensis">mengyangensis</tp:taxon-name-part></tp:taxon-name></italic> Chen, Gong &amp; Guo, 2021, <italic><tp:taxon-name><tp:taxon-name-part taxon-name-part-type="genus" reg="Gobiocypris">Gobiocypris</tp:taxon-name-part> <tp:taxon-name-part taxon-name-part-type="species" reg="rarus">rarus</tp:taxon-name-part></tp:taxon-name></italic> Ye &amp; Fu, 1983, <italic><tp:taxon-name><tp:taxon-name-part taxon-name-part-type="genus" reg="Yunnanilus">Yunnanilus</tp:taxon-name-part> <tp:taxon-name-part taxon-name-part-type="species" reg="jiuchiensis">jiuchiensis</tp:taxon-name-part></tp:taxon-name></italic> Du, Hou, Chen &amp; Yang, 2018, <italic><tp:taxon-name><tp:taxon-name-part taxon-name-part-type="genus" reg="Opsariichthys">Opsariichthys</tp:taxon-name-part> <tp:taxon-name-part taxon-name-part-type="species" reg="chengtui">chengtui</tp:taxon-name-part></tp:taxon-name></italic> Kimura, 1934, and <italic><tp:taxon-name><tp:taxon-name-part taxon-name-part-type="genus" reg="Belligobio">Belligobio</tp:taxon-name-part> <tp:taxon-name-part taxon-name-part-type="species" reg="pengxianensis">pengxianensis</tp:taxon-name-part></tp:taxon-name></italic> Lo, Yao &amp; Chen, 1977. In the Minjiang River basin, the new species occasionally occurs in sympatry with <italic><tp:taxon-name><tp:taxon-name-part taxon-name-part-type="genus" reg="Rhinogobius">R.</tp:taxon-name-part> <tp:taxon-name-part taxon-name-part-type="species" reg="szechuanensis">szechuanensis</tp:taxon-name-part></tp:taxon-name></italic>, but no <italic><tp:taxon-name><tp:taxon-name-part taxon-name-part-type="genus" reg="Rhinogobius">R.</tp:taxon-name-part> <tp:taxon-name-part taxon-name-part-type="species" reg="szechuanensis">szechuanensis</tp:taxon-name-part></tp:taxon-name></italic> has been recorded from the Tuojiang River basin.</p><fig id="F6" position="float" orientation="portrait"><object-id xmlns:xlink="http://www.w3.org/1999/xlink" content-type="doi" xlink:type="simple">10.3897/zookeys.1280.188225.figure6</object-id><object-id xmlns:xlink="http://www.w3.org/1999/xlink" content-type="arpha" xlink:type="simple">E36BC35F-6212-5281-8AFC-627AA1B307DA</object-id><label>Figure 6.</label><caption><p>Distribution and habitat of <italic><tp:taxon-name><tp:taxon-name-part taxon-name-part-type="genus" reg="Rhinogobius">Rhinogobius</tp:taxon-name-part> <tp:taxon-name-part taxon-name-part-type="species" reg="mengyangensis">mengyangensis</tp:taxon-name-part></tp:taxon-name></italic> sp. nov. and <italic><tp:taxon-name><tp:taxon-name-part taxon-name-part-type="genus" reg="Rhinogobius">Rhinogobius</tp:taxon-name-part> <tp:taxon-name-part taxon-name-part-type="species" reg="szechuanensis">szechuanensis</tp:taxon-name-part></tp:taxon-name></italic>. <bold>A</bold>. The Mengyang River at Hengyang Town, Tuojiang River basin; <bold>B</bold>. The Mingshanhe River at Mingshan District, Qingyijiang River basin; <bold>C</bold>. Circles represent the distribution sites of <italic><tp:taxon-name><tp:taxon-name-part taxon-name-part-type="genus" reg="Rhinogobius">Rhinogobius</tp:taxon-name-part> <tp:taxon-name-part taxon-name-part-type="species" reg="mengyangensis">mengyangensis</tp:taxon-name-part></tp:taxon-name></italic>, while triangles represent the distribution sites of <italic><tp:taxon-name><tp:taxon-name-part taxon-name-part-type="genus" reg="Rhinogobius">Rhinogobius</tp:taxon-name-part> <tp:taxon-name-part taxon-name-part-type="species" reg="szechuanensis">szechuanensis</tp:taxon-name-part></tp:taxon-name></italic>.</p></caption><graphic xmlns:xlink="http://www.w3.org/1999/xlink" xlink:href="zookeys-1280-333_article-188225__-g006.jpg" id="oo_1661307.jpg" position="float" orientation="portrait" xlink:type="simple"><uri content-type="original_file" xlink:type="simple">https://binary.pensoft.net/fig/1661307</uri></graphic></fig></tp:treatment-sec><tp:treatment-sec><!--Section generated to contain objects referenced in tp:taxon-treatment.--><fig id="F1" position="float" orientation="portrait"><object-id xmlns:xlink="http://www.w3.org/1999/xlink" content-type="doi" xlink:type="simple">10.3897/zookeys.1280.188225.figure1</object-id><object-id xmlns:xlink="http://www.w3.org/1999/xlink" content-type="arpha" xlink:type="simple">024FA967-3F51-5BFE-BA29-7028304DF40A</object-id><label>Figure 1.</label><caption><p>Maximum-likelihood tree and Bayesian inference tree of <italic><tp:taxon-name><tp:taxon-name-part taxon-name-part-type="genus" reg="Rhinogobius">Rhinogobius</tp:taxon-name-part> <tp:taxon-name-part taxon-name-part-type="species" reg="mengyangensis">mengyangensis</tp:taxon-name-part></tp:taxon-name></italic> sp. nov. inferred from <italic>Cyt b</italic> gene sequences. Bootstrap supports/posterior probabilities are shown on the left/right of nodes on the tree. The locality of <italic><tp:taxon-name><tp:taxon-name-part taxon-name-part-type="genus" reg="Rhinogobius">Rhinogobius</tp:taxon-name-part> <tp:taxon-name-part taxon-name-part-type="species" reg="mengyangensis">mengyangensis</tp:taxon-name-part></tp:taxon-name></italic> sp. nov. and <italic><tp:taxon-name><tp:taxon-name-part taxon-name-part-type="genus" reg="Rhinogobius">Rhinogobius</tp:taxon-name-part> <tp:taxon-name-part taxon-name-part-type="species" reg="szechuanensis">szechuanensis</tp:taxon-name-part></tp:taxon-name></italic> are list in Table <xref ref-type="table" rid="T1">1</xref>.</p></caption><graphic xmlns:xlink="http://www.w3.org/1999/xlink" xlink:href="zookeys-1280-333_article-188225__-g001.jpg" id="oo_1661302.jpg" position="float" orientation="portrait" xlink:type="simple"><uri content-type="original_file" xlink:type="simple">https://binary.pensoft.net/fig/1661302</uri></graphic></fig><table-wrap id="T1" position="float" orientation="portrait"><label>Table 1.</label><caption><p>GenBank accession numbers of sequences used in this study.</p></caption><table><tbody><tr><th rowspan="1" colspan="1">Species</th><th rowspan="1" colspan="1">Accession numbers</th><th rowspan="1" colspan="1">Locality</th><th rowspan="1" colspan="1">References</th></tr><tr><td rowspan="1" colspan="1"><italic><tp:taxon-name>
                    <tp:taxon-name-part taxon-name-part-type="genus" reg="Rhinogobius">R.</tp:taxon-name-part> <tp:taxon-name-part taxon-name-part-type="species" reg="mengyangensis">mengyangensis</tp:taxon-name-part></tp:taxon-name></italic> sp. nov. MY</td><td rowspan="1" colspan="1">
                <ext-link xmlns:xlink="http://www.w3.org/1999/xlink" xlink:type="simple" xlink:href="PZ316365" ext-link-type="gen">PZ316365</ext-link>
              </td><td rowspan="1" colspan="1">Mengyang Town, Chengdu, China</td><td rowspan="1" colspan="1">This study</td></tr><tr><td rowspan="1" colspan="1"><italic><tp:taxon-name>
                    <tp:taxon-name-part taxon-name-part-type="genus" reg="Rhinogobius">R.</tp:taxon-name-part> <tp:taxon-name-part taxon-name-part-type="species" reg="mengyangensis">mengyangensis</tp:taxon-name-part></tp:taxon-name></italic> sp. nov. MS</td><td rowspan="1" colspan="1">
                <ext-link xmlns:xlink="http://www.w3.org/1999/xlink" xlink:type="simple" xlink:href="PZ316366" ext-link-type="gen">PZ316366</ext-link>
              </td><td rowspan="1" colspan="1">Mingshan District, Yaan, China</td><td rowspan="1" colspan="1">This study</td></tr><tr><td rowspan="1" colspan="1"><italic><tp:taxon-name>
                    <tp:taxon-name-part taxon-name-part-type="genus" reg="Rhinogobius">R.</tp:taxon-name-part> <tp:taxon-name-part taxon-name-part-type="species" reg="mengyangensis">mengyangensis</tp:taxon-name-part></tp:taxon-name></italic> sp. nov. JJ1</td><td rowspan="1" colspan="1">
                <ext-link xmlns:xlink="http://www.w3.org/1999/xlink" xlink:type="simple" xlink:href="PZ316367" ext-link-type="gen">PZ316367</ext-link>
              </td><td rowspan="1" colspan="1">Jiajiang County, Leshan, China</td><td rowspan="1" colspan="1">This study</td></tr><tr><td rowspan="1" colspan="1"><italic><tp:taxon-name>
                    <tp:taxon-name-part taxon-name-part-type="genus" reg="Rhinogobius">R.</tp:taxon-name-part> <tp:taxon-name-part taxon-name-part-type="species" reg="mengyangensis">mengyangensis</tp:taxon-name-part></tp:taxon-name></italic> sp. nov. JJ1</td><td rowspan="1" colspan="1">
                <ext-link xmlns:xlink="http://www.w3.org/1999/xlink" xlink:type="simple" xlink:href="PZ316364" ext-link-type="gen">PZ316364</ext-link>
              </td><td rowspan="1" colspan="1">Jiajiang County, Leshan, China</td><td rowspan="1" colspan="1">This study</td></tr><tr><td rowspan="1" colspan="1"><italic><tp:taxon-name>
                    <tp:taxon-name-part taxon-name-part-type="genus" reg="Rhinogobius">R.</tp:taxon-name-part> <tp:taxon-name-part taxon-name-part-type="species" reg="mengyangensis">mengyangensis</tp:taxon-name-part></tp:taxon-name></italic> sp. nov. PZ1</td><td rowspan="1" colspan="1">
                <ext-link xmlns:xlink="http://www.w3.org/1999/xlink" xlink:type="simple" xlink:href="PZ316368" ext-link-type="gen">PZ316368</ext-link>
              </td><td rowspan="1" colspan="1">Pengzhou City, Chengdu, China</td><td rowspan="1" colspan="1">This study</td></tr><tr><td rowspan="1" colspan="1"><italic><tp:taxon-name>
                    <tp:taxon-name-part taxon-name-part-type="genus" reg="Rhinogobius">R.</tp:taxon-name-part> <tp:taxon-name-part taxon-name-part-type="species" reg="mengyangensis">mengyangensis</tp:taxon-name-part></tp:taxon-name></italic> sp. nov. PZ2</td><td rowspan="1" colspan="1">
                <ext-link xmlns:xlink="http://www.w3.org/1999/xlink" xlink:type="simple" xlink:href="PZ316369" ext-link-type="gen">PZ316369</ext-link>
              </td><td rowspan="1" colspan="1">Pengzhou City, Chengdu, China</td><td rowspan="1" colspan="1">This study</td></tr><tr><td rowspan="1" colspan="1"><italic><tp:taxon-name>
                    <tp:taxon-name-part taxon-name-part-type="genus" reg="Rhinogobius">R.</tp:taxon-name-part> <tp:taxon-name-part taxon-name-part-type="species" reg="mengyangensis">mengyangensis</tp:taxon-name-part></tp:taxon-name></italic> sp. nov. DY</td><td rowspan="1" colspan="1">
                <ext-link xmlns:xlink="http://www.w3.org/1999/xlink" xlink:type="simple" xlink:href="PZ316363" ext-link-type="gen">PZ316363</ext-link>
              </td><td rowspan="1" colspan="1">Dayi County, Chengdu, China</td><td rowspan="1" colspan="1">This study</td></tr><tr><td rowspan="1" colspan="1"><italic><tp:taxon-name>
                    <tp:taxon-name-part taxon-name-part-type="genus" reg="Rhinogobius">R.</tp:taxon-name-part> <tp:taxon-name-part taxon-name-part-type="species" reg="szechuanensis">szechuanensis</tp:taxon-name-part></tp:taxon-name></italic> CZ</td><td rowspan="1" colspan="1">
                <ext-link xmlns:xlink="http://www.w3.org/1999/xlink" xlink:type="simple" xlink:href="PZ316356" ext-link-type="gen">PZ316356</ext-link>
              </td><td rowspan="1" colspan="1">Chongzhou City, Chengdu, China</td><td rowspan="1" colspan="1">This study</td></tr><tr><td rowspan="1" colspan="1"><italic><tp:taxon-name>
                    <tp:taxon-name-part taxon-name-part-type="genus" reg="Rhinogobius">R.</tp:taxon-name-part> <tp:taxon-name-part taxon-name-part-type="species" reg="szechuanensis">szechuanensis</tp:taxon-name-part></tp:taxon-name></italic> YC</td><td rowspan="1" colspan="1">
                <ext-link xmlns:xlink="http://www.w3.org/1999/xlink" xlink:type="simple" xlink:href="PZ316360" ext-link-type="gen">PZ316360</ext-link>
              </td><td rowspan="1" colspan="1">Yucheng District, Yaan, China</td><td rowspan="1" colspan="1">This study</td></tr><tr><td rowspan="1" colspan="1"><italic><tp:taxon-name>
                    <tp:taxon-name-part taxon-name-part-type="genus" reg="Rhinogobius">R.</tp:taxon-name-part> <tp:taxon-name-part taxon-name-part-type="species" reg="szechuanensis">szechuanensis</tp:taxon-name-part></tp:taxon-name></italic> DY</td><td rowspan="1" colspan="1">
                <ext-link xmlns:xlink="http://www.w3.org/1999/xlink" xlink:type="simple" xlink:href="PZ316357" ext-link-type="gen">PZ316357</ext-link>
              </td><td rowspan="1" colspan="1">Dayi County, Chengdu, China</td><td rowspan="1" colspan="1">This study</td></tr><tr><td rowspan="1" colspan="1"><italic><tp:taxon-name>
                    <tp:taxon-name-part taxon-name-part-type="genus" reg="Rhinogobius">R.</tp:taxon-name-part> <tp:taxon-name-part taxon-name-part-type="species" reg="szechuanensis">szechuanensis</tp:taxon-name-part></tp:taxon-name></italic> QL</td><td rowspan="1" colspan="1">
                <ext-link xmlns:xlink="http://www.w3.org/1999/xlink" xlink:type="simple" xlink:href="PZ316362" ext-link-type="gen">PZ316362</ext-link>
              </td><td rowspan="1" colspan="1">Qionglai City, Chengdu, China</td><td rowspan="1" colspan="1">This study</td></tr><tr><td rowspan="1" colspan="1"><italic><tp:taxon-name>
                    <tp:taxon-name-part taxon-name-part-type="genus" reg="Rhinogobius">R.</tp:taxon-name-part> <tp:taxon-name-part taxon-name-part-type="species" reg="szechuanensis">szechuanensis</tp:taxon-name-part></tp:taxon-name></italic> DJY</td><td rowspan="1" colspan="1">
                <ext-link xmlns:xlink="http://www.w3.org/1999/xlink" xlink:type="simple" xlink:href="NC062786" ext-link-type="gen">NC062786</ext-link>
              </td><td rowspan="1" colspan="1">Dujiangyang City, Chengdu, China</td><td rowspan="1" colspan="1">
                <xref ref-type="bibr" rid="B13">Liu et al. 2023</xref>
              </td></tr><tr><td rowspan="1" colspan="1"><italic><tp:taxon-name>
                    <tp:taxon-name-part taxon-name-part-type="genus" reg="Rhinogobius">R.</tp:taxon-name-part> <tp:taxon-name-part taxon-name-part-type="species" reg="szechuanensis">szechuanensis</tp:taxon-name-part></tp:taxon-name></italic> WJ</td><td rowspan="1" colspan="1">
                <ext-link xmlns:xlink="http://www.w3.org/1999/xlink" xlink:type="simple" xlink:href="PZ316359" ext-link-type="gen">PZ316359</ext-link>
              </td><td rowspan="1" colspan="1">Wenjiang District, Chengdu, China</td><td rowspan="1" colspan="1">This study</td></tr><tr><td rowspan="1" colspan="1"><italic><tp:taxon-name>
                    <tp:taxon-name-part taxon-name-part-type="genus" reg="Rhinogobius">R.</tp:taxon-name-part> <tp:taxon-name-part taxon-name-part-type="species" reg="szechuanensis">szechuanensis</tp:taxon-name-part></tp:taxon-name></italic> EM</td><td rowspan="1" colspan="1">
                <ext-link xmlns:xlink="http://www.w3.org/1999/xlink" xlink:type="simple" xlink:href="PZ316358" ext-link-type="gen">PZ316358</ext-link>
              </td><td rowspan="1" colspan="1">Emeishan City, Leshan, China</td><td rowspan="1" colspan="1">This study</td></tr><tr><td rowspan="1" colspan="1">
                <italic>
                  <tp:taxon-name>
                    <tp:taxon-name-part taxon-name-part-type="genus" reg="Rhinogobius">R.</tp:taxon-name-part> <tp:taxon-name-part taxon-name-part-type="species" reg="houheensis">houheensis</tp:taxon-name-part></tp:taxon-name>
                </italic>
              </td><td rowspan="1" colspan="1">
                <ext-link xmlns:xlink="http://www.w3.org/1999/xlink" xlink:type="simple" xlink:href="MK353341" ext-link-type="gen">MK353341</ext-link>
              </td><td rowspan="1" colspan="1"/><td rowspan="1" colspan="1">
                <xref ref-type="bibr" rid="B22">Wanghe et al. 2020</xref>
              </td></tr><tr><td rowspan="1" colspan="1">
                <italic>
                  <tp:taxon-name>
                    <tp:taxon-name-part taxon-name-part-type="genus" reg="Rhinogobius">R.</tp:taxon-name-part> <tp:taxon-name-part taxon-name-part-type="species" reg="davidi">davidi</tp:taxon-name-part></tp:taxon-name>
                </italic>
              </td><td rowspan="1" colspan="1">
                <ext-link xmlns:xlink="http://www.w3.org/1999/xlink" xlink:type="simple" xlink:href="OM617724" ext-link-type="gen">OM617724</ext-link>
              </td><td rowspan="1" colspan="1"/><td rowspan="1" colspan="1">
                <xref ref-type="bibr" rid="B19">Song et al. 2023b</xref>
              </td></tr><tr><td rowspan="1" colspan="1">
                <italic>
                  <tp:taxon-name>
                    <tp:taxon-name-part taxon-name-part-type="genus" reg="Rhinogobius">R.</tp:taxon-name-part> <tp:taxon-name-part taxon-name-part-type="species" reg="muzunoi">muzunoi</tp:taxon-name-part></tp:taxon-name>
                </italic>
              </td><td rowspan="1" colspan="1">
                <ext-link xmlns:xlink="http://www.w3.org/1999/xlink" xlink:type="simple" xlink:href="AB988936" ext-link-type="gen">AB988936</ext-link>
              </td><td rowspan="1" colspan="1"/><td rowspan="1" colspan="1">
                <xref ref-type="bibr" rid="B24">Yamasaki et al. 2015</xref>
              </td></tr><tr><td rowspan="1" colspan="1">
                <italic>
                  <tp:taxon-name>
                    <tp:taxon-name-part taxon-name-part-type="genus" reg="Rhinogobius">R.</tp:taxon-name-part> <tp:taxon-name-part taxon-name-part-type="species" reg="brunneus">brunneus</tp:taxon-name-part></tp:taxon-name>
                </italic>
              </td><td rowspan="1" colspan="1">
                <ext-link xmlns:xlink="http://www.w3.org/1999/xlink" xlink:type="simple" xlink:href="NC028435" ext-link-type="gen">NC028435</ext-link>
              </td><td rowspan="1" colspan="1"/><td rowspan="1" colspan="1">GenBank</td></tr><tr><td rowspan="1" colspan="1">
                <italic>
                  <tp:taxon-name>
                    <tp:taxon-name-part taxon-name-part-type="genus" reg="Rhinogobius">R.</tp:taxon-name-part> <tp:taxon-name-part taxon-name-part-type="species" reg="fluviatilis">fluviatilis</tp:taxon-name-part></tp:taxon-name>
                </italic>
              </td><td rowspan="1" colspan="1">
                <ext-link xmlns:xlink="http://www.w3.org/1999/xlink" xlink:type="simple" xlink:href="AB988917" ext-link-type="gen">AB988917</ext-link>
              </td><td rowspan="1" colspan="1"/><td rowspan="1" colspan="1">
                <xref ref-type="bibr" rid="B24">Yamasaki et al. 2015</xref>
              </td></tr><tr><td rowspan="1" colspan="1">
                <italic>
                  <tp:taxon-name>
                    <tp:taxon-name-part taxon-name-part-type="genus" reg="Rhinogobius">R.</tp:taxon-name-part> <tp:taxon-name-part taxon-name-part-type="species" reg="kurodai">kurodai</tp:taxon-name-part></tp:taxon-name>
                </italic>
              </td><td rowspan="1" colspan="1">
                <ext-link xmlns:xlink="http://www.w3.org/1999/xlink" xlink:type="simple" xlink:href="AB988981" ext-link-type="gen">AB988981</ext-link>
              </td><td rowspan="1" colspan="1"/><td rowspan="1" colspan="1">
                <xref ref-type="bibr" rid="B24">Yamasaki et al. 2015</xref>
              </td></tr><tr><td rowspan="1" colspan="1">
                <italic>
                  <tp:taxon-name>
                    <tp:taxon-name-part taxon-name-part-type="genus" reg="Rhinogobius">R.</tp:taxon-name-part> <tp:taxon-name-part taxon-name-part-type="species" reg="nagoyae">nagoyae</tp:taxon-name-part></tp:taxon-name>
                </italic>
              </td><td rowspan="1" colspan="1">
                <ext-link xmlns:xlink="http://www.w3.org/1999/xlink" xlink:type="simple" xlink:href="AB988955" ext-link-type="gen">AB988955</ext-link>
              </td><td rowspan="1" colspan="1"/><td rowspan="1" colspan="1">
                <xref ref-type="bibr" rid="B24">Yamasaki et al. 2015</xref>
              </td></tr><tr><td rowspan="1" colspan="1"><italic><tp:taxon-name>
                    <tp:taxon-name-part taxon-name-part-type="genus" reg="Rhinogobius">R.</tp:taxon-name-part>
                  </tp:taxon-name></italic> sp.</td><td rowspan="1" colspan="1">
                <ext-link xmlns:xlink="http://www.w3.org/1999/xlink" xlink:type="simple" xlink:href="AY645716" ext-link-type="gen">AY645716</ext-link>
              </td><td rowspan="1" colspan="1"/><td rowspan="1" colspan="1">
                <xref ref-type="bibr" rid="B6">Cheng et al. 2005</xref>
              </td></tr><tr><td rowspan="1" colspan="1">
                <italic>
                  <tp:taxon-name>
                    <tp:taxon-name-part taxon-name-part-type="genus" reg="Rhinogobius">R.</tp:taxon-name-part> <tp:taxon-name-part taxon-name-part-type="species" reg="candidianus">candidianus</tp:taxon-name-part></tp:taxon-name>
                </italic>
              </td><td rowspan="1" colspan="1">
                <ext-link xmlns:xlink="http://www.w3.org/1999/xlink" xlink:type="simple" xlink:href="AY137601" ext-link-type="gen">AY137601</ext-link>
              </td><td rowspan="1" colspan="1"/><td rowspan="1" colspan="1">GenBank</td></tr><tr><td rowspan="1" colspan="1">
                <italic>
                  <tp:taxon-name>
                    <tp:taxon-name-part taxon-name-part-type="genus" reg="Rhinogobius">R.</tp:taxon-name-part> <tp:taxon-name-part taxon-name-part-type="species" reg="formosanus">formosanus</tp:taxon-name-part></tp:taxon-name>
                </italic>
              </td><td rowspan="1" colspan="1">
                <ext-link xmlns:xlink="http://www.w3.org/1999/xlink" xlink:type="simple" xlink:href="MN549279" ext-link-type="gen">MN549279</ext-link>
              </td><td rowspan="1" colspan="1"/><td rowspan="1" colspan="1">GenBank</td></tr><tr><td rowspan="1" colspan="1">
                <italic>
                  <tp:taxon-name>
                    <tp:taxon-name-part taxon-name-part-type="genus" reg="Rhinogobius">R.</tp:taxon-name-part> <tp:taxon-name-part taxon-name-part-type="species" reg="ogasawaraensis">ogasawaraensis</tp:taxon-name-part></tp:taxon-name>
                </italic>
              </td><td rowspan="1" colspan="1">
                <ext-link xmlns:xlink="http://www.w3.org/1999/xlink" xlink:type="simple" xlink:href="AB988950" ext-link-type="gen">AB988950</ext-link>
              </td><td rowspan="1" colspan="1"/><td rowspan="1" colspan="1">
                <xref ref-type="bibr" rid="B24">Yamasaki et al. 2015</xref>
              </td></tr><tr><td rowspan="1" colspan="1">
                <italic>
                  <tp:taxon-name>
                    <tp:taxon-name-part taxon-name-part-type="genus" reg="Rhinogobius">R.</tp:taxon-name-part> <tp:taxon-name-part taxon-name-part-type="species" reg="biwaensis">biwaensis</tp:taxon-name-part></tp:taxon-name>
                </italic>
              </td><td rowspan="1" colspan="1">
                <ext-link xmlns:xlink="http://www.w3.org/1999/xlink" xlink:type="simple" xlink:href="AB988982" ext-link-type="gen">AB988982</ext-link>
              </td><td rowspan="1" colspan="1"/><td rowspan="1" colspan="1">
                <xref ref-type="bibr" rid="B24">Yamasaki et al. 2015</xref>
              </td></tr><tr><td rowspan="1" colspan="1">
                <italic>
                  <tp:taxon-name>
                    <tp:taxon-name-part taxon-name-part-type="genus" reg="Rhinogobius">R.</tp:taxon-name-part> <tp:taxon-name-part taxon-name-part-type="species" reg="rubromaculatus">rubromaculatus</tp:taxon-name-part></tp:taxon-name>
                </italic>
              </td><td rowspan="1" colspan="1">
                <ext-link xmlns:xlink="http://www.w3.org/1999/xlink" xlink:type="simple" xlink:href="AY137603" ext-link-type="gen">AY137603</ext-link>
              </td><td rowspan="1" colspan="1"/><td rowspan="1" colspan="1">GenBank</td></tr><tr><td rowspan="1" colspan="1">
                <italic>
                  <tp:taxon-name>
                    <tp:taxon-name-part taxon-name-part-type="genus" reg="Rhinogobius">R.</tp:taxon-name-part> <tp:taxon-name-part taxon-name-part-type="species" reg="maculagenys">maculagenys</tp:taxon-name-part></tp:taxon-name>
                </italic>
              </td><td rowspan="1" colspan="1">
                <ext-link xmlns:xlink="http://www.w3.org/1999/xlink" xlink:type="simple" xlink:href="OK545540" ext-link-type="gen">OK545540</ext-link>
              </td><td rowspan="1" colspan="1"/><td rowspan="1" colspan="1">
                <xref ref-type="bibr" rid="B8">Hu et al. 2023</xref>
              </td></tr><tr><td rowspan="1" colspan="1">
                <italic>
                  <tp:taxon-name>
                    <tp:taxon-name-part taxon-name-part-type="genus" reg="Rhinogobius">R.</tp:taxon-name-part> <tp:taxon-name-part taxon-name-part-type="species" reg="niger">niger</tp:taxon-name-part></tp:taxon-name>
                </italic>
              </td><td rowspan="1" colspan="1">
                <ext-link xmlns:xlink="http://www.w3.org/1999/xlink" xlink:type="simple" xlink:href="OM791349" ext-link-type="gen">OM791349</ext-link>
              </td><td rowspan="1" colspan="1"/><td rowspan="1" colspan="1">GenBank</td></tr><tr><td rowspan="1" colspan="1">
                <italic>
                  <tp:taxon-name>
                    <tp:taxon-name-part taxon-name-part-type="genus" reg="Rhinogobius">R.</tp:taxon-name-part> <tp:taxon-name-part taxon-name-part-type="species" reg="lentiginis">lentiginis</tp:taxon-name-part></tp:taxon-name>
                </italic>
              </td><td rowspan="1" colspan="1">
                <ext-link xmlns:xlink="http://www.w3.org/1999/xlink" xlink:type="simple" xlink:href="OM617725" ext-link-type="gen">OM617725</ext-link>
              </td><td rowspan="1" colspan="1"/><td rowspan="1" colspan="1">
                <xref ref-type="bibr" rid="B18">Song et al. 2023a</xref>
              </td></tr><tr><td rowspan="1" colspan="1">
                <italic>
                  <tp:taxon-name>
                    <tp:taxon-name-part taxon-name-part-type="genus" reg="Rhinogobius">R.</tp:taxon-name-part> <tp:taxon-name-part taxon-name-part-type="species" reg="leavelli">leavelli</tp:taxon-name-part></tp:taxon-name>
                </italic>
              </td><td rowspan="1" colspan="1">
                <ext-link xmlns:xlink="http://www.w3.org/1999/xlink" xlink:type="simple" xlink:href="AB988976" ext-link-type="gen">AB988976</ext-link>
              </td><td rowspan="1" colspan="1"/><td rowspan="1" colspan="1">
                <xref ref-type="bibr" rid="B24">Yamasaki et al. 2015</xref>
              </td></tr><tr><td rowspan="1" colspan="1">
                <italic>
                  <tp:taxon-name>
                    <tp:taxon-name-part taxon-name-part-type="genus" reg="Rhinogobius">R.</tp:taxon-name-part> <tp:taxon-name-part taxon-name-part-type="species" reg="cliffordpopei">cliffordpopei</tp:taxon-name-part></tp:taxon-name>
                </italic>
              </td><td rowspan="1" colspan="1">
                <ext-link xmlns:xlink="http://www.w3.org/1999/xlink" xlink:type="simple" xlink:href="MK204741" ext-link-type="gen">MK204741</ext-link>
              </td><td rowspan="1" colspan="1"/><td rowspan="1" colspan="1">GenBank</td></tr><tr><td rowspan="1" colspan="1">
                <italic>
                  <tp:taxon-name>
                    <tp:taxon-name-part taxon-name-part-type="genus" reg="Rhinogobius">R.</tp:taxon-name-part> <tp:taxon-name-part taxon-name-part-type="species" reg="virgigena">virgigena</tp:taxon-name-part></tp:taxon-name>
                </italic>
              </td><td rowspan="1" colspan="1">
                <ext-link xmlns:xlink="http://www.w3.org/1999/xlink" xlink:type="simple" xlink:href="AB988977" ext-link-type="gen">AB988977</ext-link>
              </td><td rowspan="1" colspan="1"/><td rowspan="1" colspan="1">
                <xref ref-type="bibr" rid="B24">Yamasaki et al. 2015</xref>
              </td></tr><tr><td rowspan="1" colspan="1">
                <italic>
                  <tp:taxon-name>
                    <tp:taxon-name-part taxon-name-part-type="genus" reg="Rhinogobius">R.</tp:taxon-name-part> <tp:taxon-name-part taxon-name-part-type="species" reg="duospilus">duospilus</tp:taxon-name-part></tp:taxon-name>
                </italic>
              </td><td rowspan="1" colspan="1">
                <ext-link xmlns:xlink="http://www.w3.org/1999/xlink" xlink:type="simple" xlink:href="MH127918" ext-link-type="gen">MH127918</ext-link>
              </td><td rowspan="1" colspan="1"/><td rowspan="1" colspan="1">
                <xref ref-type="bibr" rid="B20">Tan et al. 2020</xref>
              </td></tr><tr><td rowspan="1" colspan="1">
                <italic>
                  <tp:taxon-name>
                    <tp:taxon-name-part taxon-name-part-type="genus" reg="Rhinogobius">R.</tp:taxon-name-part> <tp:taxon-name-part taxon-name-part-type="species" reg="changtinensis">changtinensis</tp:taxon-name-part></tp:taxon-name>
                </italic>
              </td><td rowspan="1" colspan="1">
                <ext-link xmlns:xlink="http://www.w3.org/1999/xlink" xlink:type="simple" xlink:href="KF929300" ext-link-type="gen">KF929300</ext-link>
              </td><td rowspan="1" colspan="1"/><td rowspan="1" colspan="1">
                <xref ref-type="bibr" rid="B9">Huang et al. 2013</xref>
              </td></tr><tr><td rowspan="1" colspan="1">
                <italic>
                  <tp:taxon-name>
                    <tp:taxon-name-part taxon-name-part-type="genus" reg="Rhinogobius">R.</tp:taxon-name-part> <tp:taxon-name-part taxon-name-part-type="species" reg="filamentosus">filamentosus</tp:taxon-name-part></tp:taxon-name>
                </italic>
              </td><td rowspan="1" colspan="1">
                <ext-link xmlns:xlink="http://www.w3.org/1999/xlink" xlink:type="simple" xlink:href="OM678440" ext-link-type="gen">OM678440</ext-link>
              </td><td rowspan="1" colspan="1"/><td rowspan="1" colspan="1">
                <xref ref-type="bibr" rid="B4">Chen et al. 2022a</xref>
              </td></tr><tr><td rowspan="1" colspan="1">
                <italic>
                  <tp:taxon-name>
                    <tp:taxon-name-part taxon-name-part-type="genus" reg="Rhinogobius">R.</tp:taxon-name-part> <tp:taxon-name-part taxon-name-part-type="species" reg="estrellae">estrellae</tp:taxon-name-part></tp:taxon-name>
                </italic>
              </td><td rowspan="1" colspan="1">
                <ext-link xmlns:xlink="http://www.w3.org/1999/xlink" xlink:type="simple" xlink:href="LC648291" ext-link-type="gen">LC648291</ext-link>
              </td><td rowspan="1" colspan="1"/><td rowspan="1" colspan="1">
                <xref ref-type="bibr" rid="B14">Maeda et al. 2021</xref>
              </td></tr><tr><td rowspan="1" colspan="1">
                <italic>
                  <tp:taxon-name>
                    <tp:taxon-name-part taxon-name-part-type="genus" reg="Rhinogobius">R.</tp:taxon-name-part> <tp:taxon-name-part taxon-name-part-type="species" reg="tandikan">tandikan</tp:taxon-name-part></tp:taxon-name>
                </italic>
              </td><td rowspan="1" colspan="1">
                <ext-link xmlns:xlink="http://www.w3.org/1999/xlink" xlink:type="simple" xlink:href="LC648297" ext-link-type="gen">LC648297</ext-link>
              </td><td rowspan="1" colspan="1"/><td rowspan="1" colspan="1">
                <xref ref-type="bibr" rid="B14">Maeda et al. 2021</xref>
              </td></tr><tr><td rowspan="1" colspan="1">
                <italic>
                  <tp:taxon-name>
                    <tp:taxon-name-part taxon-name-part-type="genus" reg="Rhinogobius">R.</tp:taxon-name-part> <tp:taxon-name-part taxon-name-part-type="species" reg="similis">similis</tp:taxon-name-part></tp:taxon-name>
                </italic>
              </td><td rowspan="1" colspan="1">
                <ext-link xmlns:xlink="http://www.w3.org/1999/xlink" xlink:type="simple" xlink:href="AB988913" ext-link-type="gen">AB988913</ext-link>
              </td><td rowspan="1" colspan="1"/><td rowspan="1" colspan="1">
                <xref ref-type="bibr" rid="B24">Yamasaki et al. 2015</xref>
              </td></tr><tr><td rowspan="1" colspan="1">
                <italic>
                  <tp:taxon-name>
                    <tp:taxon-name-part taxon-name-part-type="genus" reg="Tridentiger">Tridentiger</tp:taxon-name-part> <tp:taxon-name-part taxon-name-part-type="species" reg="kuroiwae">kuroiwae</tp:taxon-name-part></tp:taxon-name>
                </italic>
              </td><td rowspan="1" colspan="1">
                <ext-link xmlns:xlink="http://www.w3.org/1999/xlink" xlink:type="simple" xlink:href="LC653489" ext-link-type="gen">LC653489</ext-link>
              </td><td rowspan="1" colspan="1"/><td rowspan="1" colspan="1">
                <xref ref-type="bibr" rid="B14">Maeda et al. 2021</xref>
              </td></tr></tbody></table></table-wrap></tp:treatment-sec><ref-list><ref id="B13"><mixed-citation xmlns:xlink="http://www.w3.org/1999/xlink" xlink:type="simple">Liu WZ, Song L, Chen XJ, Liu HX (2023) The complete mitochondrial genome of <italic><tp:taxon-name><tp:taxon-name-part taxon-name-part-type="genus">Rhinogobius</tp:taxon-name-part> <tp:taxon-name-part taxon-name-part-type="species">szechuanensis</tp:taxon-name-part></tp:taxon-name></italic> (<tp:taxon-name><tp:taxon-name-part taxon-name-part-type="order">Gobiiformes</tp:taxon-name-part></tp:taxon-name>: <tp:taxon-name><tp:taxon-name-part taxon-name-part-type="family">Gobiidae</tp:taxon-name-part></tp:taxon-name>: <tp:taxon-name><tp:taxon-name-part taxon-name-part-type="subfamily">Gobionellinae</tp:taxon-name-part></tp:taxon-name>). Mitochondrial DNA B Resour 8(2): 192–196. <ext-link xlink:type="simple" xlink:href="10.1080/23802359.2023.2167473" ext-link-type="doi">https://doi.org/10.1080/23802359.2023.2167473</ext-link></mixed-citation></ref><ref id="B22"><mixed-citation xmlns:xlink="http://www.w3.org/1999/xlink" xlink:type="simple">Wanghe KY, Hu FX, Chen MH, Luan XF (2020) <italic><tp:taxon-name><tp:taxon-name-part taxon-name-part-type="genus">Rhinogobius</tp:taxon-name-part> <tp:taxon-name-part taxon-name-part-type="species">houheensis</tp:taxon-name-part></tp:taxon-name></italic>, a new species of freshwater goby (<tp:taxon-name><tp:taxon-name-part taxon-name-part-type="class">Teleostei</tp:taxon-name-part></tp:taxon-name>: <tp:taxon-name><tp:taxon-name-part taxon-name-part-type="family">Gobiidae</tp:taxon-name-part></tp:taxon-name>) from the Houhe National Nature Reserve, Hubei province, China. Zootaxa 4820: 4820–4828. <ext-link xlink:type="simple" xlink:href="10.11646/zootaxa.4820.2.8" ext-link-type="doi">https://doi.org/10.11646/zootaxa.4820.2.8</ext-link></mixed-citation></ref><ref id="B19"><mixed-citation xmlns:xlink="http://www.w3.org/1999/xlink" xlink:type="simple">Song L, Chen XJ, Song Y, Wang Q (2023b) First complete mitochondrial genome of the endemic goby, <italic><tp:taxon-name><tp:taxon-name-part taxon-name-part-type="genus">Rhinogobius</tp:taxon-name-part> <tp:taxon-name-part taxon-name-part-type="species">davidi</tp:taxon-name-part></tp:taxon-name></italic> (<tp:taxon-name><tp:taxon-name-part taxon-name-part-type="order">Gobiiformes</tp:taxon-name-part></tp:taxon-name>: <tp:taxon-name><tp:taxon-name-part taxon-name-part-type="family">Gobiidae</tp:taxon-name-part></tp:taxon-name>: <tp:taxon-name><tp:taxon-name-part taxon-name-part-type="subfamily">Gobionellinae</tp:taxon-name-part></tp:taxon-name>), in China. Mitochondrial DNA B: Resources 8: 410–413. <ext-link xlink:type="simple" xlink:href="10.1080/23802359.2023.2189493" ext-link-type="doi">https://doi.org/10.1080/23802359.2023.2189493</ext-link></mixed-citation></ref><ref id="B24"><mixed-citation xmlns:xlink="http://www.w3.org/1999/xlink" xlink:type="simple">Yamasaki YY, Nishida M, Suzuki T, Mukai T, Watanabe K (2015) Phylogeny, hybridization, and life history evolution of <italic><tp:taxon-name><tp:taxon-name-part taxon-name-part-type="genus">Rhinogobius</tp:taxon-name-part></tp:taxon-name></italic> gobies in Japan, inferred from multiple nuclear gene sequences. Molecular Phylogenetics and Evolution 90: 20–33. <ext-link xlink:type="simple" xlink:href="10.1016/j.ympev.2015.04.012" ext-link-type="doi">https://doi.org/10.1016/j.ympev.2015.04.012</ext-link></mixed-citation></ref><ref id="B6"><mixed-citation xmlns:xlink="http://www.w3.org/1999/xlink" xlink:type="simple">Cheng H-L, Huang S, Lee S-C (2005) Morphological and molecular variation in <italic><tp:taxon-name><tp:taxon-name-part taxon-name-part-type="genus">Rhinogobius</tp:taxon-name-part> <tp:taxon-name-part taxon-name-part-type="species">rubromaculatus</tp:taxon-name-part></tp:taxon-name></italic> (<tp:taxon-name><tp:taxon-name-part taxon-name-part-type="class">Pisces</tp:taxon-name-part></tp:taxon-name>: <tp:taxon-name><tp:taxon-name-part taxon-name-part-type="family">Gobiidae</tp:taxon-name-part></tp:taxon-name>) in Taiwan. Zoological Studies 44: 119–129.</mixed-citation></ref><ref id="B8"><mixed-citation xmlns:xlink="http://www.w3.org/1999/xlink" xlink:type="simple">Hu J, Li YH, Liu J, Xu Z, Wu HB, Cheng C, Chu XD, Wu ZD (2023) The complete mitochondrial genome of <italic><tp:taxon-name><tp:taxon-name-part taxon-name-part-type="genus">Rhinogobius</tp:taxon-name-part> <tp:taxon-name-part taxon-name-part-type="species">maculagenys</tp:taxon-name-part></tp:taxon-name></italic> (<tp:taxon-name><tp:taxon-name-part taxon-name-part-type="family">Gobiidae</tp:taxon-name-part></tp:taxon-name>: <tp:taxon-name><tp:taxon-name-part taxon-name-part-type="subfamily">Gobionellinae</tp:taxon-name-part></tp:taxon-name>). Mitochondrial DNA B: Resources 8: 1141–1144. <ext-link xlink:type="simple" xlink:href="10.1080/23802359.2023.2274617" ext-link-type="doi">https://doi.org/10.1080/23802359.2023.2274617</ext-link></mixed-citation></ref><ref id="B18"><mixed-citation xmlns:xlink="http://www.w3.org/1999/xlink" xlink:type="simple">Song L, Chen XJ, Gu YW, Wang Q (2023a) Complete mitochondrial genome sequence and annotation of <italic><tp:taxon-name><tp:taxon-name-part taxon-name-part-type="genus">Rhinogobius</tp:taxon-name-part> <tp:taxon-name-part taxon-name-part-type="species">lentiginis</tp:taxon-name-part></tp:taxon-name></italic> (<tp:taxon-name><tp:taxon-name-part taxon-name-part-type="order">Gobiiformes</tp:taxon-name-part></tp:taxon-name>: <tp:taxon-name><tp:taxon-name-part taxon-name-part-type="family">Gobiidae</tp:taxon-name-part></tp:taxon-name>: <tp:taxon-name><tp:taxon-name-part taxon-name-part-type="subfamily">Gobionellinae</tp:taxon-name-part></tp:taxon-name>). Mitochondrial DNA B: Resources 8: 418–421. <ext-link xlink:type="simple" xlink:href="10.1080/23802359.2023.2189497" ext-link-type="doi">https://doi.org/10.1080/23802359.2023.2189497</ext-link></mixed-citation></ref><ref id="B20"><mixed-citation xmlns:xlink="http://www.w3.org/1999/xlink" xlink:type="simple">Tan HY, Yang YY, Zhang M, Chen XL (2020) The complete mitochondrial genome of <italic><tp:taxon-name><tp:taxon-name-part taxon-name-part-type="genus">Rhinogobius</tp:taxon-name-part> <tp:taxon-name-part taxon-name-part-type="species">duospilus</tp:taxon-name-part></tp:taxon-name></italic> (<tp:taxon-name><tp:taxon-name-part taxon-name-part-type="family">Gobiidae</tp:taxon-name-part></tp:taxon-name>: <tp:taxon-name><tp:taxon-name-part taxon-name-part-type="subfamily">Gobionellinae</tp:taxon-name-part></tp:taxon-name>). Mitochondrial DNA Part B 5: 3424–3425. <ext-link xlink:type="simple" xlink:href="10.1080/23802359.2020.1823279" ext-link-type="doi">https://doi.org/10.1080/23802359.2020.1823279</ext-link></mixed-citation></ref><ref id="B9"><mixed-citation xmlns:xlink="http://www.w3.org/1999/xlink" xlink:type="simple">Huang S-P, Jaafar Z, Chen IS (2013) A new genus of <italic><tp:taxon-name><tp:taxon-name-part taxon-name-part-type="genus">Hemigobius</tp:taxon-name-part></tp:taxon-name></italic> generic group goby based on morphological and molecular evidence, with description of a new species. Journal of Marine Science and Technology 21: 146–155.</mixed-citation></ref><ref id="B4"><mixed-citation xmlns:xlink="http://www.w3.org/1999/xlink" xlink:type="simple">Chen XJ, Song L, Liu WZ, Wang Q (2022a) Characteristic and phylogenetic analyses of mitochondrial genome for <italic><tp:taxon-name><tp:taxon-name-part taxon-name-part-type="genus">Rhinogobius</tp:taxon-name-part> <tp:taxon-name-part taxon-name-part-type="species">filamentosus</tp:taxon-name-part></tp:taxon-name></italic> (<tp:taxon-name><tp:taxon-name-part taxon-name-part-type="class">Teleostei</tp:taxon-name-part></tp:taxon-name>: <tp:taxon-name><tp:taxon-name-part taxon-name-part-type="family">Gobiidae</tp:taxon-name-part></tp:taxon-name>: <tp:taxon-name><tp:taxon-name-part taxon-name-part-type="subfamily">Gobionellinae</tp:taxon-name-part></tp:taxon-name>), an endemic species in China. Mitochondrial DNA B: Resources 7: 1752–1755. <ext-link xlink:type="simple" xlink:href="10.1080/23802359.2022.2126735" ext-link-type="doi">https://doi.org/10.1080/23802359.2022.2126735</ext-link></mixed-citation></ref><ref id="B14"><mixed-citation xmlns:xlink="http://www.w3.org/1999/xlink" xlink:type="simple">Maeda K, Shinzato C, Koyanagi R, Kunishima T, Kobayashi H, Satoh N, Palla HP (2021) Two new species of <italic><tp:taxon-name><tp:taxon-name-part taxon-name-part-type="genus">Rhinogobius</tp:taxon-name-part></tp:taxon-name></italic> (<tp:taxon-name><tp:taxon-name-part taxon-name-part-type="order">Gobiiformes</tp:taxon-name-part></tp:taxon-name>: <tp:taxon-name><tp:taxon-name-part taxon-name-part-type="family">Oxudercidae</tp:taxon-name-part></tp:taxon-name>) from Palawan, Philippines, with their phylogenetic placement. Zootaxa 5068: 81–98. <ext-link xlink:type="simple" xlink:href="10.11646/zootaxa.5068.1.3" ext-link-type="doi">https://doi.org/10.11646/zootaxa.5068.1.3</ext-link></mixed-citation></ref></ref-list></tp:taxon-treatment>
