# Supplementary material for: Rhinogobius mengyangensis: a new species of freshwater goby (Teleostei, Gobiidae) from Sichuan Province, southwestern China
Source: Zookeys. 2026 May 28;1280:333–47. doi: 10.3897/zookeys.1280.188225 (PMC13237567; doi:10.3897/zookeys.1280.188225)
Supplement: Supplementary material 1 — table SS1 [file zookeys-1280-333_article-188225__-s001.xlsx]

## Sheet: Sheet1
TABLE S1. Raw morphometric measurements of R. szechuanensis amd R. chengtuensis type specimens
Species	R. szechuanensis		R. chengtuensis = R. szechuanensis
Number of samples	Holotype ASIZB 25525	Paratype ASIZB 25524	Nos. 3807	Nos. 1995	Nos. 1974
Morphometrics characters (mm)
Standard length	51.6	56.9	43.11	39.83	49.76
Head length	14.4	14.5	11.45	10.75	13.93
Percent standard length (%)
Predorsal length	19.2	21.3	16.12	14.85	18.49
Snout to second dorsal fin origin	26.3	29	24.78	23.43	27.34
Snout to anus	30.9	33.1	24.87	22.25	27.04
Prepelvic length	13.9	16.1	12.18	11.85	15.68
Caudal peduncle length	8.7	10.3	9.3	8.77	9.69
Caudal peduncle depth	6.1	6.3	5.08	4.85	5.99
First dorsal fin base	5.2	7	5.94	5.74	6.07
Second dorsal fin base			7.86	7.23	9.69
Anal fin base			7.93	6.46	9.94
Caudal fin length			10.02	9.58	13.15
Pectoral fin length	13.3	13.6	9.33	9.57	10.38
Pelvic fin length			5.18	5.22	6.75
Body depth of pelvic fin origin	7.3	9.1	5.23	5.41	6.27
Body depth of anal fin origin	7.1	7.8	6.34	6.29	7.43
Pelvic fin origin to anus	14.9	17.1	12.49	10.82	13.17
Head depth	7	8.7	5.25	4.81	6.27
Percent head length (%)
Snout length	3.6	5.3	2.79	2.2	3.87
Eye diameter	2.3	3.1	2.88	2.6	2.97
Cheek depth	4.1	3.1	3.24	3.13	4.31
Postorbital length	7.6	8.1	5.93	5.87	7.49
Lower jaw length	4.4	5.2	2.83	2.78	4.01
Interorbital width	2	2.2	1.4	1.34	2.59
Head width in maximum	9.7	10.2	7.58	6.56	8.17
Meristic counts
First dorsal fins			VI	VI	VI
Second dorsal fins			I, 8	I, 8	I, 9
Anal fins			I, 8	I, 7	I, 7
Pectoral fins	17	17	16	16	16
Longitudinal scales	33	32	32	33	34
Transverse scales	8	8	10	10	11
Predorsal scales
