# Supplementary material for: Rhinogobius mengyangensis: a new species of freshwater goby (Teleostei, Gobiidae) from Sichuan Province, southwestern China
Source: Zookeys. 2026 May 28;1280:333–47. doi: 10.3897/zookeys.1280.188225 (PMC13237567; doi:10.3897/zookeys.1280.188225)
Supplement: Supplementary material 2 — Supplementary material 1: table SS2 [file zookeys-1280-333_article-188225__-s002.xlsx]

## Sheet: Sheet1
TABLE S2. Comparison of morphological and meristic measurements in R. Mengyangensis between Qingyijiang River basin and other river basins
Species	R. Mengyangensis
Basins	the Qingyijiang River basin (n = 7)	other river basins (n = 8, from Chengdu)
Morphometrics characters (mm)	Min–Max (Mean)
Standard length	37.68–54.92 (42.87)	43.8–59.32 (49.96)
Head length	10.5–18.58 (13.00)	12.8–18.4 (15.45)
Percent standard length (%)
Head length	28.92–32.27 (30.87)	26.18–33.83 (30.19)
Predorsal length	38.15–41.33 (39.16)	38.81–43.18 (40.85)
Snout to second dorsal fin origin	55.82–61.15 (58.7)	57.48–63.65 (59.49)
Snout to anus	55.82–64.21 (61.43)	58.66–66.16 (61.62)
Prepelvic length	25.69–32.38 (29.44)	30.3–34.41 (32.09)
Caudal peduncle length	19.00–24.21 (21.25)	18.95–24.88 (21.99)
Caudal peduncle depth	10.92–12.6 (11.88)	11.64–13.11 (12.48)
First dorsal fin base	14.34–17.51 (15.45)	15.35–18.79 (16.54)
Second dorsal fin base	18.3–25.87 (21.48)	17.58–22.59 (19.67)
Anal fin base	12.21–18.70 (16.19)	10.28–16.99 (13.33)
Caudal fin length	20.19–22.97 (21.07)	20.55–24.85 (22.49)
Pectoral fin length	20.38–23.25 (21.80)	21.15–23.53 (22.28)
Pelvic fin length	14.21–16.50 (15.10)	11.00–16.52 (13.6)
Body depth of pelvic fin origin	13.34–17.05 (14.96)	16.02–21.81 (18.48)
Body depth of anal fin origin	13.34–15.71 (14.75)	14.87–19.51 (17.32)
Pelvic fin origin to anus	25.87–32.92 (30.09)	26.48–32.2 (28.26)
Head depth	12.91–15.21 (13.98)	14.46–18.71 (17.15)
Percent head length (%)
Snout length	19.42–26.67 (23.25)	19.01–25.91 (23.43)
Eye diameter	17.48–23.81 (20.47)	15.33–20.71 (18.6)
Cheek depth	16.67–23.47 (18.8)	16.9–31.88 (23.97)
Postorbital length	54.00–60.95 (57.72)	53.52–60.58 (56.53)
Lower jaw length	22.78–32.29 (26.97)	25.54–39.78 (32.7)
Interorbital width	8.25–20.34 (13.44)	14.79–22.48 (19.2)
Head width in maximum	57.93–71.43 (64.81)	63.38–78.91 (70.96)
Meristic counts
First dorsal fins	VI (7)	VI (8)
Second dorsal fins	I, 8 (2), I, 9 (5)	I, 9 (6), I, 10 (2)
Anal fins	I, 7 (4), I, 8 (2), I, 9 (1)	I, 7 (6), I, 8 (1), I, 9 (1)
Pectoral fins	16 (5), 17 (2)	19 (1), 20 (5), 21 (2)
Longitudinal scales	32 (3), 33 (2), 35 (2)	30 (1), 31 (2), 32 (1), 33 (2), 34(2)
Transverse scales	9 (5), 10 (2)	9 (6), 10 (2),
Predorsal scales	5 (2), 6 (1)	6 (1), 8 (2)
